# Supplementary material for: New therapeutic targeting of Alzheimer’s disease with the potential use of proline-rich polypeptide complex to modulate an innate immune response - preliminary study
Source: J Neuroinflammation. 2019 Jul 5;16:137. doi: 10.1186/s12974-019-1520-6 (PMC6612126; doi:10.1186/s12974-019-1520-6)
Supplement: Supplementary file 1 — Data set. (XLSX 18 kb) [file 12974_2019_1520_MOESM1_ESM.xlsx]

## Sheet: Innate immunity
								VSV titer [log TCID50/ml]		CRP [mg/l]		TNF [pg/ml]				IFN-gamma [pg/ml]				IL-1 [pg/ml]				IL-10 [pg/ml]
												Before PRP treatment		After PRP treatment		Before PRP treatment		After PRP treatment		Before PRP treatment		After PRP treatment		Before PRP treatment		After PRP treatment
Patient No.	Sex	Age [years]	DGN	MMSE	BMI	DSM V	PBL resistance to viral infection	Before PRP treatment	After PRP treatment	Before PRP treatment	After PRP treatment	KH	VSV	KH	VSV	KH	VSV	KH	VSV	KH	VSV	KH	VSV	KH	VSV	KH	VSV
1	Famale	66	AD mild	22	20	mild	resistance	0	0	1.5	1.4	133.756	362.1	24.002	12.5942	20.632	10.768	10.373	10.636	547.5	526.82	293.68	140.432	666.98	168.196	1.936	1
2	Male	72	AD mild	23	22	mild	resistance	0.5	1.5	9.7	3.7	208.14	433.76	96.34	116.522	11.82	10.11	9.19	8.532	619.5	615.12	611.06	607.12	489.16	191.526	32.742	3.80989
3	Male	79	AD moderate	18	19	moderate	sensitive	2.5	3	1	1	28.536	198.158	277.98	679.58	13.793	13.398	9.584	9.453	503.56	572.24	501.64	547.72	75.6343	166.384	19.83	36.138
4	Male	61	AD moderate	19	23	moderate	resistance	0	3	2.6	3.6	603.84	427.64	55.522	391.58	11.162	9.058	6.954	10.373	591.86	445.76	263.92	361.08	38.404	13.488	16.658	3.522
5	Male	76	AD mild	20	23	mild	resistance	0	0	1	1	335.58	519.26	22.7509	143.734	14.582	13.53	7.743	10.899	549.86	511.46	130.302	257.32	301.84	153.472	76.684	62.868
6	Famale	75	AD seroius	12	24	seroius	sensitive	2.5	2.5	1.4	1.84	32.846	60.51	5.07833	3.65639	9.847	9.453	9.321	8.137	387.32	391.38	71.432	9.20143	39.764	1.936	5.27523	1.75841
7	Famale	74	AD mild	22	19	mild	sensitive	2	2.5	12.9	1	12.188	22.64	7.92219	24.456	9.584	8.137	10.768	9.847	268.4	258.28	95.428	131.58	217.34	69.89	3.63405	4.10295
8	Famale	65	AD seroius	14	19	seroius	sensitive	3	3	1	1.1	245.56	220.38	71.168	118.11	16.686	14.319	11.425	16.029	623.02	619.82	335.48	241.54	376.36	144.412	11.902	7.15086
9	Famale	73	AD seroius	13	18.5	seroius	sensitive	4	3	1	1	67.086	59.376	922.68	516.76	10.505	16.686	11.82	12.478	249	217.54	645.3	581.32	4.45464	49.3527	161.174	34.554
10	Famale	75	AD moderate	19	22	moderate	sensitive	4	2	1	1.26	202.24	179.336	499.52	208.36	9.058	13.398	9.584	12.872	329.62	351.7	536.94	327.6	48.598	29.118	38.404	3.974
11	Famale	45	AD mild	22	23	mild	sensitive	3	1	2.6	2.2	0.658928	1.90742	1.00573	2.18487	8.391	5.544	7.821	9.15	49.496	133.872	53.926	385.6	4.918	5.94	18.196	40.156
12	Famale	68	AD seroius	15	23	serious	sensitive	3	0.5	1.23	14.92	45.67	185.856	2.53167	13.378	7.062	8.391	4.975	4.026	317.96	545.92	54.898	5.742	632.28	441.8	16.154	4.704
13	Famale	74	AD seroius	14	22	seroius	sensitive	3.5	2	0.4	0.46	113.01	116.514	52.178	235.18	89.801	236.11	382.8	449.79	547.64	541.7	120.692	82.664	708.64	489.8	175.74	8.238
14	Famale	68	AD moderate	22	23	moderate	sensitive	3	4	1.27	1.91	1.52594	44.418	1.7687	1.21381	368.19	752.66	330.05	445.81	71.968	171.792	166.498	154.614	6.196	0.578	41.944	7.047
15	Famale	69	AD moderate	21	24	moderate	sensitive	3	0	1.08	1.67	2.11551	23.1853	13.1289	24.3123	9.34	8.391	6.114	9.719	287.92	498.92	366.68	461	23.814	19.218	51.136	7.728
16	Famale	68	AD moderate	22	23	moderate	sensitive	2	0	2	1.5	68.2	201.12	0.762969	11.0774	5.924	10.668	4.785	10.099	251.84	196.208	79.638	61.272	91.224	22.538	5.684	3.642
17	Male	59	AD seroius	13	21	seroius	sensitive	4	0	0.3	0.31	3.614	274.48	0.901691	1.80338	6.873	8.011	5.354	8.77	59.76	175.574	105.458	165.202	15.522	51.646	3.132	14.11
18	Famale	67	AD moderate	19	24	moderate	sensitive	3	0	6.36	2.71	11.374	1.69934	272.98	590.9	4.975	5.924	5.734	10.288	430.86	328.12	621.64	668	129.014	12.068	1065.08	1014.52
19	Male	69	AD seroius	12	25	seroius	sensitive	4.5	3	0.58	0.48	1.00573	1.62998	80.216	549.08	20.726	10.478	5.165	8.391	541.6	637.74	575.62	664.22	146.888	50.114	436.96	273.54
20	Male	43	AD seroius	15	21	seroius	sensitive	4	2.5	0.3	0.88	392.38	1238	155.066	60.94	5.734	11.427	4.785	2.887	665.94	661.62	176.762	70.456	604.96	174.788	7.982	1.344

## Sheet: Proliferation-distribution
	PROLIFERATION												PBLs T=0				PBLs T=24				PBLs + PRP 120 μg/ml T=24
	PBLs					PBLs + PRP120 μg/ml							x10^3/μl				x10^3/μl				x10^3/μl
blod sample/donor	1	2	3	4	5	1	2	3	4	5		blood sample/donor	leukocytes	lymphocytes	monocytes	granulocytes	leukocytes	lymphocytes	monocytes	granulocytes	leukocytes	lymphocytes	monocytes	granulocytes
repetitions/absorbance	0.232	0.236	0.345	0.366	0.366	0.247	0.224	0.314	0.38	0.343		1	9.1	2	0.5	6.6	11.1	4.4	1.5	5.2	10.9	3.5	1	6.4
	0.214	0.261	0.339	0.265	0.345	0.265	0.225	0.36	0.41	0.32		2	5.5	2	0.3	3.2	5.7	3.6	0.9	1.1	5.7	2.9	0.9	1.9
	0.244	0.256	0.318	0.341	0.335	0.267	0.231	0.308	0.345	0.339		3	11.4	2.7	0.4	8.4	11.2	2.1	2.3	6.9	10.5	1.6	0.8	8.1
	0.278	0.268	0.308	0.319	0.323	0.264	0.215	0.321	0.403	0.343		4	4.7	1.3	0.2	3.2	2.7	1.3	0.5	0.8	5.2	2.2	0.6	2.4
	0.276	0.254	0.314	0.316	0.332	0.267	0.239	0.348	0.377	0.331		5	5	0.8	0.3	3.9	4.4	1.4	0.9	2	4.3	1.1	0.4	2.8
	0.263	0.332	0.301	0.342	0.328	0.292	0.242	0.348	0.375	0.334		6	4.1	1.1	0.2	2.7	3.8	2.3	0.7	0.8	4.2	2.1	0.8	1.3
	0.281	0.266	0.299	0.365	0.337	0.307	0.233	0.343	0.355	0.35		7	6.2	1.4	0.2	4.6	5.9	2.6	1.1	2.1	6.2	2.2	0.9	3.1
	0.306	0.286	0.342	0.309	0.337	0.316	0.264	0.362	0.339	0.311
